# Supplementary material for: Cathepsin B- and L-like Protease Activities Are Induced During Developmental Barley Leaf Senescence
Source: Plants (Basel). 2024 Oct 28;13(21):3009. doi: 10.3390/plants13213009 (PMC11548477; doi:10.3390/plants13213009)
Supplement: Supplementary file 1 [file plants-13-03009-s001.zip]

Archive with 1 entries (1 files):
- plants-3269640-supplementary.pdf
